# Supplementary material for: Liver Transplantation as a Salvage Therapy Option in Colorectal Liver Metastases: Feasibility, Oncologic Outcomes, and Survival After Failure of Conventional Therapy—A Systematic Review and Meta-Analysis
Source: Cancers (Basel). 2026 Apr 15;18(8):1254. doi: 10.3390/cancers18081254 (PMC13114599; doi:10.3390/cancers18081254)
Supplement: Supplementary file 1 [file cancers-18-01254-s001.zip]

Archive with 1 entries (1 files):
- cancers-4195977-supplementary.pdf
